# Supplementary material for: Simple In Vitro 18O Labeling for Improved Mass Spectrometry-Based Drug Metabolites Identification: Deep Drug Metabolism Study
Source: Int J Mol Sci. 2023 Feb 26;24(5):4569. doi: 10.3390/ijms24054569 (PMC10002766; doi:10.3390/ijms24054569)
Supplement: Supplementary file 1 [file ijms-24-04569-s001.zip]

Archive with 1 entries (1 files):
- ijms-2234511-supplementary.pdf
